# Supplementary material for: CR1 clade of non-LTR retrotransposons from Maculinea butterflies (Lepidoptera: Lycaenidae): evidence for recent horizontal transmission
Source: BMC Evol Biol. 2007 Jun 25;7:93. doi: 10.1186/1471-2148-7-93 (PMC1925062; doi:10.1186/1471-2148-7-93)
Supplement: Additional file 1 — Additional data file 1 is a plain text document entitled ''Maculinea TEs alignment used for figure 1'' and contains the nucleotide fragments alignment in MEGA format which was used for phylogenetic tree reconstruction (Fig. 1). [file 1471-2148-7-93-S1.txt]

#MEGA
!Title : MacCR1 all na - for figure 1.aln;
!Format
   DataType=Nucleotide
   NSeqs=49 NSites=608
   Identical=. Missing=? Indel=-;


!Domain=Data;
#MteCR1-1_{MacCR1C_T1Q} ---------- ---------- ---------- ---------- ---------- ---------- ---------- ---------- ---------- ----------  [100]
#MteCR1-2_{MacCR1C_T1Q} GGACCCGATG GTATCCCACC TTTTTTCGTA CGGATGTGTG GTTC------ --AG--CTCT GAGTACCCCC TTGAGTATAA TCTTTAACAA ATCGCTTAGC  [100]
#MnaCR1-6_{MacCR1C_T1Q} ---------- ----GATGTC TCCTCTTTTT CTTAAACATA CCGC------ --CG--AATT GAGTATTCCA TTATCAGTGC TATTTAACCG CAGCCTCAAA  [100]
#MnaCR1-7_{MacCR1C_T1Q} ---------- ----GATGTC TCCTCTTTTT CTTAAACATA CCGC------ --CG--AATT GAGTATTCCA TTATCAGTGC TATTTAACCG CAGCCTCAAA  [100]
#MteCR1-6_{MacCR1B}     ---------- ---------- ---------- ---------- ---------C --AG--AGCT GGCACCGGTT TTAACGCGCT TATTCAGACA CTCTTATGAC  [100]
#MteCR1-8_{MacCR1B}     ---------- ----AGTATC CCCTATTGTG CTGAAGGTGT GTGC---TCC --AG--AGCT GGCACCGGTT TTAACGCGCT TATTCAGACA CTCTTATGTC  [100]
#MnaCR1-11_{MacCR1B}    ---------- ----AGTATC CCCTATTGTG CTGAAGGTGT GTTC---TCC --AA--AGCT AGCACCGGTT TTAACGCGCT TATTCAGACA CTCTTTTGTC  [100]
#MnaCR1-16_{MacCR1B}    ---------- ----AGTATC CCCTATTGTA CTGAAGGTGT GTGC---TCC --AG--AGCT GGCACCGGTT TTAACGCGCT TATTCAGACA CTCTTATGTC  [100]
#MteCR1-17_{MacCR1B}    ---------- ----AGTATC CCATATTGTG CTGAAGGTGT GTGC---TCC --AG--AGCT GGCACCGGTT TTAACGCGCT TATTCAGACA CTCTTATGTC  [100]
#MalCR1-9_{MacCR1B}     ---------- ----AGTATC TCCTATTGTG CTGAAGGTGT GTGC---TCC --AG--AGCT GGCACCGGTT TTAACGCGCT TATTCAGACA CTCTTATGTC  [100]
#MarCR1-16_{MacCR1B}    ---------- ----AGTATC TCCTATTGTG CTGAAGGTGT GTGC---TCC --AG--AGCT GGCACCGGTT TTAACGCGCT TATTCAGACA CTCTTATGTC  [100]
#MarCR1-20_{MacCR1B}    ---------- ----AGTATC TCCTATTGTG CTGAAGGTGT GTGC---TCC --AG--AGCT GGCACCGGTT TTAACGCGCT TATTCAGACA CTCTTATGTC  [100]
#MarCR1-17_{MacCR1B}    ---------- ----AGTATC TCCTATTGTG CTGAAGGTGT GTGC---TCC --AG--AGTT GGCACCGGTT TTAACGCGCT TATTCAGACA CTCTTATGTC  [100]
#MnaCR1-12_{MacCR1B}    ---------- ----GGTATC CCCTATTGTG CTGAAGGTGT GTTC---TCC --AG--AGCT GGCACCGGTT TTAACGCGCT TATTCAGACA CTCTTATGTC  [100]
#MteCR1-7_{MacCR1B}     ---------- ----AGTATC CCCTATTGTG CTGAAGGTGT GTGC---TCC --AG--AGCT GGCACCGGTT TTAACGCGCT TATTCAGACA CTCTTATGTC  [100]
#MteCR1-12_{MacCR1B}    ---------- ----AGTATC CCCTATTGTG CTGAAGGTGT GTGCATGTGT GAAGGAAGCT GGCACCGGTT TTAACGCGTT TATTCAGACA CT--TATGTC  [100]
#MteCR1-16_{MacCR1B}    ---------- ----AGTATC CCCTATTGTG CTGAAGGTGT GTGCATGTGT GAAGGAAGCT GGCACCGGTT TTAACGCGTT TATTCAGACA CT--TATGTC  [100]
#MalCR1-3_{MacCR1B}     ---------- ----AGTACC TCCTATTGTG CTGAAGGTGT GTGC---TCC --AG--AGCT GGCACCGGTT TTAAAGCACT TATTCAGACA CTCTTATGTC  [100]
#MteCR1-14_{MacCR1A}    ---------- ----AATCCC TCCTATTGTG TTGAAAAAGT GTGC---TCC --AG--AATT GGCTCCGATC TTGACGCGTC TTTTTCGGTT CTCCTAT-TC  [100]
#MarCR1-13_{MacCR1A}    ---------- ----AATCCC TCCTATTGTG TTGAAAAAGT GTGC---TCC --AG--AGTT GGCTCCGATC TTGACGCGTC TTTTTCGGTT CTCCTAC-TC  [100]
#MnaCR1-4_{MacCR1A}     ---------- ----AATCCC TCCTATTGTG TTGAAAAAGT GTGC---TCC --AG--AGTT GGCTCCGGTC TTGACGCGTC TTTTTCGGTT CTCCTAC-TC  [100]
#MnaCR1-5_{MacCR1A}     ---------- ----AATCCC TCCTATTGTG TCGAAAAAGT GTGC---TCC --AG--AGTT GGATCCGGTC TTGACGCGAC TTTTTCGGTT CTCCTAC-TC  [100]
#MnaCR1-13_{MacCR1A}    ---------- ----AATCCC TCCTATTGTG TTGAAAAAGT GTGC---TCC --AG--AGTT GGCTCCGGTC TTGACGCATC TTTTTCGGTT CTCCTAC-TC  [100]
#MalCR1-11_{MacCR1A}    ---------- ----AATCCC TCCTATTGTG TTGAAAAAGT GTGC---TCC --AG--AGTT GGCTCCGGTC TTGACGCGTC TTTTTCGGTT CTCCTAC-TC  [100]
#MalCR1-6_{MacCR1A}     ---------- ----AATCCC TCCTATTGTG TTGAAAAAGT GTGC---TCC --AG--AGTT GGCTCCGGTC TTGACGCGTC TTTTTCGGTT CTCCTAC-TC  [100]
#MalCR1-8_{MacCR1A}     ---------- ----AATCCC TCCTATTGTG TTGAAAAAGT GTGC---TCC --AG--AGTT GGCTCCGGTC TTGACGCGTC TTTTTCGGTT CTCCTAC-TC  [100]
#MarCR1-15_{MacCR1A}    ---------- ----AATCCC TCCTATTGTG TTGAAAAAGT GTGC---TCC --AG--AGTT GGCTCCGGTC TTGACGCATC TTTTTCGGTT CTCCTAC-TC  [100]
#MarCR1-14_{MacCR1A}    ---------- ----AATCCC TCCTATTGTG TTGAAAAAGT GTGC---TCC --AG--AGTT GGCTCCGGTC TTGACGCGTC TTTTTCGGTT CTCCTAC-TC  [100]
#MarCR1-3_{MacCR1A}     ---------- ----AATCCC TCCTATTGTG TTGAAAAAGT GTGC---TCC --AG--AGTT GGCTCCGGTC TTGACGCGTC TTTTTCGGTT CTCCTAC-TC  [100]
#MalCR1-12_{MacCR1A}    ---------- ----AATCCC TCCTATTGTG TTGAAAAAGT GTGC---TCC --AG--AGTT GGCTCCGGTC TTGACGCGTC TTTTTCGGTT CTCCTAC-TC  [100]
#MarCR1-18_{MacCR1A}    ---------- ----AATCCC TCCTATTGTG TTGAAAAAGT GTGC---TCC --AG--AGTT GGCTCCGGTC TTGACGCGTC TTTTTCGGTT CTCCTAC-TC  [100]
#MnaCR1-8_{MacCR1A}     ---------- ----AATCCC TCCTATTGTG TTTAAAAAGT GTGC---TCC --AG--AGTT GGCTCCGGTC TTGACGCGTC TCTTTCGGTT CTCCTAC-TC  [100]
#MnaCR1-9_{MacCR1A}     ---------- ----AATCCC TCCTATTGTG TTGAATAAGT GTGC---TCC --AG--AGTT GGCTCCGGTC TTGACGCGTC TTTTTCGGTT CTCCTAC-TC  [100]
#MalCR1-4_{MacCR1A}     ---------- ----AATCCC TCCTATTGTG TTGAAAAAGT GTGC---TCC --AG--AGTT GGCTCCGGTC TTGACGCGTC TTTTTCGGTT CTCCTAC-TC  [100]
#MalCR1-5_{MacCR1A}     ---------- ----AATCCC TCCTATTGTG TTGAAAAAGT GTGC---TCC --AG--AGTT GGCTCCGGTC TTGACGCGTC TTTTTCGGTT CTCCTAC-TC  [100]
#MalCR1-7_{MacCR1A}     ---------- ----AATCCC TCCTATTGTG TTGAAAAAGT GTGC---TCC --AG--AGTT GGCTCCGGTC TTGACGCGTC TTTTTCGGTT CTCCTAC-TC  [100]
#MarCR1-19_{MacCR1A}    ---------- ----AATCCC TCCTATTGTG TTGAAAAAGT GTGC---TCC --AG--AGTT GGCTCCGGTC TTGACGCCTC TTTTTCGGTT CTCCTAC-TC  [100]
#MnaCR1-3_{MacCR1A}     ---------- ----AATCCC TCCTATTGTG TTGAAGAAGT GTGC---TCC --AG--AGTT GGCTCTGGTC TTGACGCGTC TTTTTCGGTT CTCCTAC-TC  [100]
#MnaCR1-14_{MacCR1A}    ---------- ----AATCCC TCCTATTGTG TTGAAAAAGT GTGC---TCC --AG--AGTT GGCTCCAGTC TTGACGCGTC TTTTTCGGTT CTCCTAC-TC  [100]
#MnaCR1-10_{MacCR1A}    ---------- ----AATCCC TCCTATTGTG TTGAAGAAGT GTGC---TCC --AG--AGTT GGCTCCGGTC TTGACACGTC TTTTTCGGTT ATCCTAC-TC  [100]
#MteCR1-9_{MacCR1A}     ---------- ----AATCCC TCCTATGGTG TTGAAAAAGT GTGC---TCC --AG--AGTT GGCTCCGGTC TTGACGCGTC TTTTTCGGTT CTCCTAC-TC  [100]
#MteCR1-19_{MacCR1A}    ---------- ----AATCCC TCCTATTGTG TTAAAAAAGT GTGC---TCC --AG--AGTT GGCTCCGGTC TTGACGCGTC TTTTTCGGTT CTCCTAC-TC  [100]
#MteCR1-5_{MacCR1A}     ---------- ----AATCCC TCCTATTGTG TTAAAAAAGT GTGC---TCC --AG--AGTT GGCTCCGGTC TTGACGCGTC TTTTTCGGTT CTCCTAC-TC  [100]
#MteCR1-13_{MacCR1A}    ---------- ----AATTCC TCATATTGTG TTAAAAAAGT GTGC---TCC --AG--AGTT GGCTCCGGTC TTGACGCGTC TTTTTCGGTT CTCCTAC-TC  [100]
#MalCR1-1_{MacCR1A}     ---------- ----AATCCC TCCTATTGTG TTGAAAAAGT GTGC---TCC --AG--AGTT GGCTCCGGTC TTGACGCGTC TTTTTCGGTT CTCGTAC-TC  [100]
#MteCR1-4_{MacCR1A}     ---------- ----AATGCC TCCTATTGTG TTAAAAAAGT GTGC---TCA --AG--AGTT GGCTCCGGTC TTGACGCGTC TTTTTCGGTT CTCCTAC-TC  [100]
#MteCR1-11_{MacCR1A}    ---------- ----AATCCC TCCTATTGTG TTGAAAAAGT GTGC---TCC --AG--AGTT GGCTCCGGTC TTGACGCGTC TTTTTCGGTT CTCCTAC-TC  [100]
#MalR1_{R1}             ---------- --AACCCCCG GCCGGATCTG GGTAAAGTCC ATGG------ ---GGCCACT CAAGCACAGG ATGCGGGACC TGTTCACTGA GTGCCTCGCG  [100]
#MnaR1_{R1}             ---------- --TATTCCTG GACGAGTCTG GGTGATTGTA CTACCT---- ---G--CCCT CGGTGAAAAA CTGAGAGACC TATTCACAGG CTGCCTCAAG  [100]

#MteCR1-1_{MacCR1C_T1Q} ---------- ---------- ---------- ---------- ---------- --------TA ATGC---GGT GACAAAAATG ATGTCACAAA TTACAGGCCT  [200]
#MteCR1-2_{MacCR1C_T1Q} CAA-GGCACT TTCCCCGATT TATGGAAAAT AGCAAAAATA ACACC----- -CATTTATA. ....---... .......... .......... ..........  [200]
#MnaCR1-6_{MacCR1C_T1Q} GAA-GGTATT GTGCCTCGGG TATAGAAGAC TGCTAATGTC ACTCC----- -TGTATTTA. .GCT---..C A.T......C .AA.T.GT.. ...TC....A  [200]
#MnaCR1-7_{MacCR1C_T1Q} GAA-GGTATT GTGCCTCGGG TATAGAAGAC TGCTAATGTC ACTCC----- -TGTATTTA. .GCT---..C A.T......C .AA.T.GT.. ...TC....A  [200]
#MteCR1-6_{MacCR1B}     CTC-GGCGTT GTCCCACATT CATGGAAGAC GGCTCTAGTA CACCC----- -GATCCCTA. .AAA---..C ...CGCTCA. ..CCGT.C.. C..T......  [200]
#MteCR1-8_{MacCR1B}     CTC-GGCGTT GTCCCACATT CATGGAAGAC GGCTCTAGTA CACCC----- -GATCCCTA. .AAA---..C ...CGCTCA. ..CCGT.C.. C..T......  [200]
#MnaCR1-11_{MacCR1B}    CTC-GGCGTT GTCCCACATT CATGGAAGAC GGCTCTAGTA CACCC----- -GATCCCTA. .AAA---..C ...CGCTCA. ..CCGT.C.. C..T......  [200]
#MnaCR1-16_{MacCR1B}    CTC-GGCGTT GTCCCACATT CATGGAAGAC GGCTCTAGTA CACCC----- -GATCCCTA. .AAA---A.C ...CGCTCA. ..CCGT.C.. C..T......  [200]
#MteCR1-17_{MacCR1B}    CTC-GGCGTT GTCCCACATT CATGGAAGAC GGCTCTAGTA CGCCC----- -GATCCCT.. .AAA---..C ...CGTTTA. ..CCGT.C.. C..T.....C  [200]
#MalCR1-9_{MacCR1B}     CTC-GGCGTT GTCCCACATT CATGGAAGAC GGCTCTAGTA CACCC----- -GATCCCTA. .AAA---..C ...CGCTCA. ..CCGT.C.. C..T......  [200]
#MarCR1-16_{MacCR1B}    CTC-GGCGTT GTCCCACATT CATGGAAGAC GGCTCTAGTA CACCC----- -GATCCCTA. .AAA---..C ...CGCTCA. ..CCGT.C.. C..T......  [200]
#MarCR1-20_{MacCR1B}    CTC-GGCGTT GTCCCACATT CATGGAAGAC GGCTCTAGTA CACCC----- -GATCCCTA. .AAA---..C ...CGCTCA. ..CCGT.C.. C..T......  [200]
#MarCR1-17_{MacCR1B}    CTC-GGCGTT GTCCCACATT CATGGAAGAC GGCTCTAGTA CACCC----- -GATCCCTA. .AAA---..C ...CGCTCA. .CCCGT.C.. C..T......  [200]
#MnaCR1-12_{MacCR1B}    CTC-GGCGTT GTCCCACATT CATGGAAGAC GGCTCTAGTA CACCC----- -GAACCCAA. .AAA---..C ...CGCTCA. ..CCGT.C.. C..T......  [200]
#MteCR1-7_{MacCR1B}     CTC-GGCGTT GTCCCACATT CATGGAAGAC GGCTCTAGTA CGCCC----- -GATCCCT.. .AAA---..C ...C.CTCA. ..CCAT.C.. C..T......  [200]
#MteCR1-12_{MacCR1B}    CTC-GGCGTT GTCCCACATT CATGGAAGAC GGCTCTAGTA CACCC----- -GATCCCTA. .AAA---..C ...CGCTCA. ..CCGT.CC. C..T------  [200]
#MteCR1-16_{MacCR1B}    CTC-GGCGTT GTCCCACATT CATGGAAGAC GGCTCTAGTA CACCC----- -GATCCCTA. .AAA---..C ...CGCTCA. ..CCGT.CC. C..T------  [200]
#MalCR1-3_{MacCR1B}     CTC-GGCGTT GTCCCACATT CATGGAAGAC GGCTCTAGTA CACCC----- -GATCCCTA. .AAA---..C ...CGCTCA. ..CCGT.C.. C..T......  [200]
#MteCR1-14_{MacCR1A}    TTCTGGCATC GTCCCGGCTT CTTGGAAGAG AGCCTTGGTG CACCC----- -GATCCCCA. .AAA---... ..TCGCTCAA ..CCTT.C.. C.....A..A  [200]
#MarCR1-13_{MacCR1A}    TTCTGGCATC GTCCCGGCTT CTTGGAAGAC AGCCTTGGTG CACCC----- -GATCCCCA. .A.A---... ..TCGCTCAA ..CCTT.C.. C.....A..A  [200]
#MnaCR1-4_{MacCR1A}     TTCTGGCATC GTCCCGGCTT CTTGGAAGAC AGCCTTGGTG CACCC----- -GATCCCCA. .AAA---... ..TCGCTCAA ..CCTT.C.. C.....A..A  [200]
#MnaCR1-5_{MacCR1A}     TTCTGGCATC GTCCCGGCTT CTTGGAAGAC AGCCTTGGTG CACCC----- -GATCCCCA. .AAA---... ..TCGCTCAA ..CCTT.C.. C.....A..A  [200]
#MnaCR1-13_{MacCR1A}    TTCTGGCATC GTCCCGGCTC CTTGGAAGAC AGCCTTGGTG CACCC----- -AATCCCCA. .AAA---... ..TCGCTCAA ..CCTT.C.. C.....A..A  [200]
#MalCR1-11_{MacCR1A}    TTCTGGCATC GTCCCGGCTT CTTGGAAGAC AGCCTTGGTG CACCC----- -GATCCCCA. .AAA---... ..TCGCTCAA ..CCTT.C.. C.....A..A  [200]
#MalCR1-6_{MacCR1A}     TTCTGGCATC GTCCCGGCTT CTTGGAAAAC AGCCTTGGTG CACCC----- -GATCCCAA. .AAAATT.A. ..TCGCTCAA .CCCTT.C.. C.....A..A  [200]
#MalCR1-8_{MacCR1A}     TTCTGGCATC GTCCCGGCTT CTTGGAAAAC AGCCTTGGTG CACCC----- -GATCCCAA. .AAAAAT.A. ..TCGCTCAA .CCCTT.C.. C.....A..A  [200]
#MarCR1-15_{MacCR1A}    TTCTGGCATC GTCCCGGCTT CTTGGAAGAC AGCCTTGGTG CCCCC----- -GATCCCCA. ..A----... ..TCGCTCAA .CCCTT.C.. C.....A..A  [200]
#MarCR1-14_{MacCR1A}    TTCTGGCATC GTCCCGGCTT CTTGGAAGAC AGCCTTGATG CACCC----- -GATCCCCA. .AAA---... ..TCGCTCAA -CCCTT.C.. C.....A..A  [200]
#MarCR1-3_{MacCR1A}     TTCTGGCATC GTCCCGGCTT CTTGGAAGAC AGCCTTGATG CACCC----- -GATCCCCA. .AAA---... ..TCGCTCAA -CCCTT.C.. C.....A..A  [200]
#MalCR1-12_{MacCR1A}    TTCTGGCATC GTCCCGGCTT CTTGGAAGAC AGCCTTGGTG CACCT----- -GATCCCCA. .AAA---... ..TCGCTCAA ..CCTT.C.. C.....A..A  [200]
#MarCR1-18_{MacCR1A}    TTCTGGCATC GTCCCGGCTT CTTGGAAGAC AGCCTTGGTG CACCC----- -GATCCCCA. .AAA---... ..TCGCTCAA ..CCTT.C.. C...T.A..A  [200]
#MnaCR1-8_{MacCR1A}     TTCTGGCATC GTCCCGGCTT CTTGGAAGAC AGCCTTGGTG CCCCCTTGGT GGATCCCCA. .AAA---... ..TCGCTCAA ..CC.T.C.. C.....A..A  [200]
#MnaCR1-9_{MacCR1A}     TTCTGGC--- GTCCCGGCTT CTTGGAAGAC AGTCTTGGTG CACCC----- -GATCCCC.. .AAA---... ..TCGCTCAA ..CCTT.C.. C.....A..A  [200]
#MalCR1-4_{MacCR1A}     TTCTAGCATC GTCCCGGCTT CTTGGAAGAC AACCTTGGTG CACCC----- -GATCCCCA. .AAA---.A. ..TCGCTCAA ..CCTT.C.. C.....A..A  [200]
#MalCR1-5_{MacCR1A}     TTCTAGCATC GTCCCGGCTT CTTGGAAGAC AACCTTGGTG CACCC----- -GATCCCCA. .AAA---.A. ..TCGCTCAA ..CCTT.C.. C.....A..A  [200]
#MalCR1-7_{MacCR1A}     TTCTAGCATC GTCCCGGCTT CTTGGAAGAC AACCTTGGTG CACCC----- -GATCCCCA. .AAA---.A. ..TCGCTCAA ..CCTT.C.. C.....A..A  [200]
#MarCR1-19_{MacCR1A}    TTCTGGCATC GTCCCGGCTT CTTGGAAGAC AGCCTTGGTG CACCC----- -GATACCCA. .AAA---... ..TCGCTCAA ..CCTT.C.. C.....A..A  [200]
#MnaCR1-3_{MacCR1A}     TTCTGGCATC GTTCCGGCTT CTTGGAAGAC AGCCTTGGTG CACCC----- -GATCCCCA. .AAA---... ..TCGCTCAA ..CCTT.C.. C.....A..A  [200]
#MnaCR1-14_{MacCR1A}    TTCTGGCATC GTCCCGGCTT CTTGGAAGAC AGCCTTGGTG CACCC----- -GATCCCCA. .AAA---... ..TCGCTCAA ..CCTT.C.. C.....A..A  [200]
#MnaCR1-10_{MacCR1A}    TTCTGGCATC GTCCCGGCTT CTTGGAAGAC AGCCTTGGTG CACCC----- -GATCCCCA. .AAA---... ..TCGCTCAA ..CCTT.C.. CA....A..A  [200]
#MteCR1-9_{MacCR1A}     TTCTGGCATC GTCCCGGCTT CTTGGAAGAC AGCCTTGGTG CACCC----- -GATCCCCA. .AAA---... ..TCGCTCAA ..CCTT.C.. C.....A..A  [200]
#MteCR1-19_{MacCR1A}    TTCTGGCATC GTCCCGGCTT CATGGAAAAC AGCCTTGGTG CACCC----- -GATCCCCA. .AAA---... ..TCGCTCAA ..CCTT.C.. C.....A..A  [200]
#MteCR1-5_{MacCR1A}     TTCTGGCATC GTCCCGGCTT CTTGGAAGAC AGCCTTGGTG CACCC----- -GATCCCCA. ..AA---... ..TCGCTCAA ..CCTT.C.. C.....A..A  [200]
#MteCR1-13_{MacCR1A}    TTCTGGCATC GTTCCGGCTT CTTGGAAGAC AGCCTTGGTG CACCC----- -GATCCCCA. .AAA---... ..TCGCTCAA ..CCTT.C.. C.....A..A  [200]
#MalCR1-1_{MacCR1A}     TTCTGGCATC GTCCCGGCTT CTTGGAAGAC AGCCTTGGTG CACCC----- -GATCCCCA. .AAA---... ..TCGCTCAA ..CCTT.C.. C.....A..A  [200]
#MteCR1-4_{MacCR1A}     TTCTGGCATC GTCCCAGCTT CTTGGAAGAC AGCCTTAGTG CACCC----- -GATCCCCA. .AAA---... ..TCGCTCAA ..CCTT.C.. C.....A..A  [200]
#MteCR1-11_{MacCR1A}    TTCTGGCATC GTCCCGGCTT CTTGGAAGAC AGCCTTGGTG CGCCC----- -GATCCCCA. .AAA---... ..TCGCTCAA ..CCTT.... C.....A..A  [200]
#MalR1_{R1}             CAGACGGAGT TTCCCGAGTG C-TGGAAGGA GGGTAGGCTT GTTCT----- -GTTGAGGA. GGA.GGCC.C CCTGCCG.CT CGCCTT.GGC C.........  [200]
#MnaR1_{R1}             GAA-GGCATC TTTCCTAAAT TATGGAAAAT TCCCAAGTTG GTTCT----- -ATTCCAAA. GGAAGGCA.A TCTGTGG..A G..C.T.GGC A..T..A..A  [200]

#MteCR1-1_{MacCR1C_T1Q} ATTAGCATCC TCAATTGCTT AGCTAAGATT TTTGAGGGAA TGATATATGA TTCACTCTA- -----CAACC A-TATACTTC ACTGT--CTC AGCCCAAAAC  [300]
#MteCR1-2_{MacCR1C_T1Q} .......... .......... .........C .......... .......... .........- -----..... .-........ .....--... ..........  [300]
#MnaCR1-6_{MacCR1C_T1Q} ...TCAT.A. .GTCAGC... GT.....G.C ..G...A.GT ..G..C.... .G.GA.T..T -----.CTT. .-.-...A.A GTATA--..G .TT..TG.G.  [300]
#MnaCR1-7_{MacCR1C_T1Q} ...TCAT.A. .GTCAGC... GT.....G.C ..G...A.GT ..G..C.... .G.GA.T..T -----.CTT. .-.-...A.A GTATA--..G .TT..TG.G.  [300]
#MteCR1-6_{MacCR1B}     ..CGC....A C.TCC.TAC. CT.C..A... A.G..ATCC. .A..CA.CCG CCAG...ATG GGCTA.CTGG .-AGAG.AC. .GCTG--A.. ...GACC.C.  [300]
#MteCR1-8_{MacCR1B}     ..CGC....A C.TCC.TAC. CT.C..A... A.G..ATCC. .A..CA.CCG CCAG...ATG GGCTA.CTGG .-AGAG.AC. .GCTG--A.. ...GACC.C.  [300]
#MnaCR1-11_{MacCR1B}    ..CGC....A C.TCCATAC. CT.C..A... A.G..ATCC. .A..CA.CCG CCAG...ATG GGCTA.CTGG .-G.AG.AC. .GCTG--A.. ...GACC.C.  [300]
#MnaCR1-16_{MacCR1B}    ..CGC....A C.TCC.TAC. CT.C..A... A.G..ATCC. .A..CA.CCC CCAG...ATG GGCTA.CTGG .-AGAG.AC. .GCTG--A.. ...GACC.C.  [300]
#MteCR1-17_{MacCR1B}    ..CGC....A C.TCC.TAC. CT.C..A... A.G..ATCC. .A..CA.CCG CCAG.C.ATG GGCTA.CTGG .-AGAG.AC. .GCTG--A.. ...GACC.C.  [300]
#MalCR1-9_{MacCR1B}     ..AGC....A C.TCC.TAC. CT.C..A... A.G..ATCC. .A..CA.CCG CCAG...ATG GGCTA.CTGG .-AGAG.AC. .GCTG--A.. ...GACC.C.  [300]
#MarCR1-16_{MacCR1B}    ..AGC....A C.TCC.TAC. CT.C..A... A.G..ATCC. .A..CA.CCG CCAG...ATG GGCTA.CTGG .-AGAG.AC. .GCTG--A.. ...GACC.C.  [300]
#MarCR1-20_{MacCR1B}    ..CGC....A C.TCC.TAC. CT.C..A... A.G..ATCC. .A..CA.CCG CCAG...ATG GGCTA.CTGG .-AGAG.AC. .GCTG--A.. ...GACC.C.  [300]
#MarCR1-17_{MacCR1B}    ..CGC....A C.TCC.TAC. CT.C..A... A.G..ATCC. .A..CA.CCG CGAG...ATG GGCTA.CTGG .-AGAG.AC. .GCTG--A.. ...GACC.C.  [300]
#MnaCR1-12_{MacCR1B}    ..CGC....A C.TCC.TAC. CT.C..A... A.G..ATCC. .A..CA.CCG CCAG...ATG GGGTA.CTGG .-AGAG.AC. .GCTG--A.. ..TGACC.C.  [300]
#MteCR1-7_{MacCR1B}     ..CGC....A C.TCC.TAC. CT.C..A... A.G..A.CC. .A..CA.CCG CCAG...ATG GGCTA.CTGG .-AGAG.AC. .GCTG--A.. ...GACC.C.  [300]
#MteCR1-12_{MacCR1B}    ----C..... AT-------- ---------- -----ATCC. .A..CA.CCG CCAG...ATG GGCTA.CTGG .-AGAG.AC. .GCTG--A.. ...GAC..C.  [300]
#MteCR1-16_{MacCR1B}    ----C..... AT-------- ---------- -----ATCC. .A..CA.CCG CCAG...ATG GGCTA.CTGG .-AGAG.AC. .GCTG--A.. ...GAC..C.  [300]
#MalCR1-3_{MacCR1B}     ..CGC....A CTTCC.TAC. CT.C..A... A.G..ATCC. .A..CA.CCG CCAG...ATG AGCTA.CTGG .-AGAG.AC. GGCTG--A.. ...GACC.C.  [300]
#MteCR1-14_{MacCR1A}    ..CGCT..AA C.TC.CT... CT.G.....A A.G..ATCC. .T..CA..AG C.----TCTT CGATA.TTGG .-CGGC.AGG GA.TA--..A ...GAC....  [300]
#MarCR1-13_{MacCR1A}    ..CGCT..AA C.TC.CT... CT.G.....A A.G..ATAC. .T..CA..AG CCAG.CTCTT CGATA.TTGG .-CGGC.AGG GA.TA--..A ...GAC....  [300]
#MnaCR1-4_{MacCR1A}     ..CGCT..AA C.TC.CT... CT.G.....A A.A..ATCC. .T..CA..AG CCAG..TCTT CGATA.TTGG .-CGGC.AGG GA.TA--..A ...GAC....  [300]
#MnaCR1-5_{MacCR1A}     ..CGCT..AA C.TC.CT... CT.G.....A A.G..ATCC. .T..CA..AG CCAG..TCTT CGATA.TTGG .-CGGC.AGG GA.TA--..A ...GAC....  [300]
#MnaCR1-13_{MacCR1A}    ..CGCT..AA C.TC.CT... CT.G.....A A.G..ATCC. .T..CA..AG CCAG..TCTT CGATA.TTGG .-CGGC.ACG .A.TA--..A ...GAC....  [300]
#MalCR1-11_{MacCR1A}    ..CGCT..AA C.TC.CT... CT.G.....A A.G..ATCC. .T..CA.CAG CCAG..TCTT CGATA.TTGG .-CGGC.AGG GA.TA--..A ...GAC....  [300]
#MalCR1-6_{MacCR1A}     ..CGCT..TA C.TC.CT... CT.G.....A A.G..ATCC. .T..CA..AG CCAG..TCTT CGATA.TTGG .-CGGC.AGG GA.TA--..A ...AAC...T  [300]
#MalCR1-8_{MacCR1A}     ..CGCT..TA C.TC.CT... CT.G.....A A.G..ATCC. .T..CA..AG CCAG..TCTT CGATA.TTGG .-CGGC.AGG GA.TA--..A ...AAC...T  [300]
#MarCR1-15_{MacCR1A}    ..CGCT..AA C.TC.CT... CT.G.....A A.G..ATCC. .T..CA..AG CCAG..TCTT CG-TA.TTGG .-CGGC.GGG GA.TA--..A ..TGAC...G  [300]
#MarCR1-14_{MacCR1A}    ..CGCT..AA C.TC.CT... CT.G.....A A.G..ATCC. .T..CA..AG CCAG..TCTT TGATA.TTGG .-CGGC.AGG GA.TA--..A ...GACG...  [300]
#MarCR1-3_{MacCR1A}     ..CGCT..AA C.TC.CT... CT.G.....A A.G..ATCC. .T..CA..AG CCAG..TCTT TGATA.TTGG .-CGGC.AGG GA.TA--..A ...GACG...  [300]
#MalCR1-12_{MacCR1A}    ..CGCT..AA C.TC.CT... CT.G.....A A.G..ATCC. .T..CA..AG CCAG..TCTT CGATA.TTGG .-CGGC.AGG GA.TA--..A ...GAC...T  [300]
#MarCR1-18_{MacCR1A}    ..CGCT..AA C.TC.CT... CT.G.....A A.G..ATCC. .T..CA..AG CCAG..TCTT CGATA.TTGG .-CGGC.AGG GA.TA--..A ...AAC....  [300]
#MnaCR1-8_{MacCR1A}     ..CGCT..AA C.TC.CT... CT.G.....A A.G..ATCC. .T..CA..AG C.AG..TCTT CGATA.TCGG .-CGGC.AGG GA.TA--..A ...GAC....  [300]
#MnaCR1-9_{MacCR1A}     ..CGCT..AA C.TC.CT... CT.G.....A A.G..ATCC. .T..CA..AG CCAG..TCTT CGATA.TTGG .-CGGC.AGG GA.TA--..A ...GAC....  [300]
#MalCR1-4_{MacCR1A}     ..CGCT..AA C.TC.CT... CT.G..A..A A.G..ATCC. .T..CA..AG CCAG..TCTT CGATA.TTGG .-CGGC.A.G GA.TA--..A ...GAC....  [300]
#MalCR1-5_{MacCR1A}     ..CGCT..AA C.TC.CT... CT.G..A..A A.G..ATCC. .T..CA..AG CCAG..TCTT CGATA.TTGG .-CGGC.A.G GA.TA--..A ...GAC....  [300]
#MalCR1-7_{MacCR1A}     ..CGCT..AA C.TC.CT... CT.G..A..A A.G..ATCC. .T..CA..AG CCAG..TCTT CGATA.TTGG .-CGGC.A.G GA.TA--..A ...GAC....  [300]
#MarCR1-19_{MacCR1A}    ..CGCT..AA C.TC.CT... CT.G..A..A A.G...TCC. .T...A..AG CCAG..TCCT CGATA.TTGG .-CGGC.AGG GA.TA--..A ...GAC....  [300]
#MnaCR1-3_{MacCR1A}     ..CGCT..AA C.TC.CTA.. CT.G.....A A.G..ATCC. .T..CA..AG CCAG..TCTT CGA--.TTGA .-CGGC.AGG GA.TA--..A ...GAC....  [300]
#MnaCR1-14_{MacCR1A}    ..CGCT..AA C.TC.CT... CT.G.....A A.G..ATCC. .T..CA..AG CCAG..TCTT CGATA.TTGA .-CGGC.AGG GA.TA--..A ...GAC....  [300]
#MnaCR1-10_{MacCR1A}    ..CGCT..AA C.TC.CT... CT.G.....A A.G..ATCC. .T..CA..AG CCAG..TCTT CGATA.TTGG .-CGGC.AGG GA.TA--..A ...GAC....  [300]
#MteCR1-9_{MacCR1A}     ..CGCT..AA C.TC.CT--. CT.G.....A A.G..ATCC. .T..CA..AG AGAG..TCTT CGATA.TTGG .-CGGC.AGG GA.TA--..A ...GAC....  [300]
#MteCR1-19_{MacCR1A}    ..CGCT..AA C.TC.CT... CT.G.....A A.G..ATCC. .T..CA..AG AGAG..TCTT CGATA.TTGG .-CGGC.AGG GA.TA--..A ...GAC....  [300]
#MteCR1-5_{MacCR1A}     ..CGCT..AA C.TC.CT... CT.G.....A A.G..ATCC. .T..CA..AG CCAG..TCTT CGATA.TTGG .-CGGC.AGG GA.TA--..A ...GAC....  [300]
#MteCR1-13_{MacCR1A}    ..CGCT..AA C.TC.CT... CT.G.....A A.G..ATCC. .T..CA..AG CCAG..TCTT CGTTA.TT.G .-CGGC.AGG GA.TA--..A ...GAC....  [300]
#MalCR1-1_{MacCR1A}     ...GCT..AA C.TC.CT... CT.G.....A A.G..ATCC. .T..CA..AG CCAG..TCTT CGATA.TTGG .-CGGC.AGG GA.TA--..A ...GAC....  [300]
#MteCR1-4_{MacCR1A}     ...GCT..AA C.TC.CT... CTTG.....A A.G..ATCC. .T..CA..AG CCAG..TCTT CGATA.TTGG .-CGGC.AGG GA.TA--..A ...GAC....  [300]
#MteCR1-11_{MacCR1A}    ..CGCT.AAA C.TC.CT..A CT.G.....A A.G..ATCC. .T..CA..AG CCAG..TCTT CGATA.TTGG .-CGGC.AGG GA.TA--..A ...GAC....  [300]
#MalR1_{R1}             ..CGT.T.G. .AG.CGAGGC C.GG...T.A C.G...A..G ....TGCATC .AGGG..ACC AAACA.CTTG .GCGGGAAGG G.CTAAC... TC.GAGGC..  [300]
#MnaR1_{R1}             ...T..C.TT .GG.CGAAA. T.G...AC.. ......C... .A..TGC... .CG.A..A.T AAGCATGT.A .CA..TGCGG T.CAAAC..G TCT.A...C.  [300]

#MteCR1-1_{MacCR1C_T1Q} AACACGGTTT TATATCAGGT AAGTCAACAC TTTCTAATTT -GCTGGTAT- ACTCAAATTT CCTATGTCAG TCTTTTAATA AAAAATCCCA AG---TTGAC  [400]
#MteCR1-2_{MacCR1C_T1Q} .......... .......... .......... .......... -........- .......... .......... .......... .......... ..---.....  [400]
#MnaCR1-6_{MacCR1C_T1Q} .......... .G.TCG.AA. CG.......G ----...G.- --..T...-- -......... TT.G.T.G.A .G.A.GG.C. .T...ATA.. G.---.....  [400]
#MnaCR1-7_{MacCR1C_T1Q} .......... .G.TCG.AA. CG.......G ----...G.- --..T...-- -......... TT.G.T.G.A .G.A.GG.C. .T...ATA.. G.---.....  [400]
#MteCR1-6_{MacCR1B}     ..T.T..C.. CCGCAA...C CGA...G.TG G.GA.CT.C. G...TTAC.A .....CCG.. GG--GCG... G.AA..G.G. GT..GGGTG. G.-CAC..GG  [400]
#MteCR1-8_{MacCR1B}     ..T.T..C.. CCGCAA...C .GA...G.TG G.GA.CT.C. G...TTAC.C .....CCG.. GG--GCG... G.GA..G.G. GTG.GGGT.. G.-CAC..GG  [400]
#MnaCR1-11_{MacCR1B}    ..T.T..C.. CCGCAA...C CGA...G.TG G.GA.CT.C. G...TTAC.A .....CCG.. GG--GCG... G.GA..G.G. GT.GGGGTG. G.-CAC.AGG  [400]
#MnaCR1-16_{MacCR1B}    ..T.T..C.. CCGCAA...C CGA...G.TG G.GA.CT.C. G...TTAC.A .....CCG.. GG--GCG... G.GA..G.G. GT.GGGGTG. G.-CAC.AGG  [400]
#MteCR1-17_{MacCR1B}    ..T.T..C.. CCGCAA...C CGA...G.TG G.GA.CT.C. G...TTAC.A .....CCG.. GG--GCG... G.GA..G.G. GT.GGGGTG. G.-CAC.AGG  [400]
#MalCR1-9_{MacCR1B}     ..T.T..C.. CCGCAA...C CGA...G.TG G.GA.CT.C. G...TTAC.A .....CCG.. GG--GCG... G.GA..G.G. GT.GGGGTG. G.-CAC.AGG  [400]
#MarCR1-16_{MacCR1B}    ..T.T..C.. CCGCAA...C CGA...G.TG G.GA.CT.C. G...TTAC.A .....CCG.. GG--GCG... G.GA..G.G. GT.GGGGTG. G.-CAC.AGG  [400]
#MarCR1-20_{MacCR1B}    ..T.T..C.. CCGCAA...C CGA...G.TG G.GA.CT.C. A...TTAC.A .....CCG.. GG--GCG... G.GA..G.G. GT.GGGGTG. G.-CAC.AGG  [400]
#MarCR1-17_{MacCR1B}    ..T.T..C.. CCGCAA...C CGA...G.TG G.GA.CT.C. G...TTAC.A .....CCG.. GG--GCG... G.GA..G.G. GT.GGGGTG. G.-CAC.AGG  [400]
#MnaCR1-12_{MacCR1B}    ..T.T..A.. CCGCAA...C CGA...G.TG G.GA.CT.C. G...TTAC.A .....CCG.. GG--GCG... G.GA..G.G. GT.GGGGTG. G.-CAC.AGG  [400]
#MteCR1-7_{MacCR1B}     ..T.T..C.. CCGCAA...C CGA...G.TG G.GA.CT.C. G...TTAC.A .....CCG.. GG--GCG... G.GA..G.G. GT.GGGGTG. G.-CAC.AGG  [400]
#MteCR1-12_{MacCR1B}    ..T.T..C.. CCGCAA...C CGA...G.TG G.GA.CT.C. G...TTAC.A .....CCG.. GG--GCG... G.GA..G.G. GT.GGGGTG. G.-CAC.AGG  [400]
#MteCR1-16_{MacCR1B}    ..T.T..C.. CCGCAA...C CGA...G.TG G.GA.CT.C. G...TTAC.A .....CCG.. GG--GCG... G.GA..G.G. GT.GGGGTG. G.-CAC.AGG  [400]
#MalCR1-3_{MacCR1B}     ..T.T..C.. CCGCAA...C CGA...G.TG G.GA.CT.C. G...TTAC.A .....CCG.. GG--GCG... C.GA..G.G. GT.GGGGTG. G.-CAC.AGG  [400]
#MteCR1-14_{MacCR1A}    ..T....G.. CCGTAAG... CGC..GG.TG G.GA.CTC.. G..GTACC.A .....TCG.. GG--GC.... G.AA..G.GT CG..GGGAG. G.-CA...G.  [400]
#MarCR1-13_{MacCR1A}    ..T....G.. CCGTAAG... CGC..GG.TG G.GA.CTC.. G..GTACC.A .....TCG.. GG--GC.... G.AA..G.GT CG..GGGAG. G.-CA...G.  [400]
#MnaCR1-4_{MacCR1A}     ..T....G.. CCGTAAG... CGC..GG.TG G.GA.CTC.. G..GTACC.A TA...TCG.. GG--GC.... G.AA..G.GT CG..GGGAG. G.-CA...G.  [400]
#MnaCR1-5_{MacCR1A}     ..T....G.. CCGTAAG... CGC..GG.TG G.GA.CTC.. G..GTACC.A .....TCG.. GG--GC.... G.AA..G.GT CG..GGGAG. G.-CA...G.  [400]
#MnaCR1-13_{MacCR1A}    ..T....G.. CCGTAAG... CGC..GC.TG G.GA.CTC.. G..GTACC.A .....TCG.. GG--GC.... G.AA..G.GT CG..GGGAG. G.-CA...G.  [400]
#MalCR1-11_{MacCR1A}    ..T....G.. CCGTAAG... CTC..GG.TG G.GA.CTC.. G..GTACC.A .....TCG.. GG--GC.... G.AA..G.GT CG..GGGAG. G.-CA...G.  [400]
#MalCR1-6_{MacCR1A}     ..T....G.. CCGTAAG... CGC..GG.TG G.GA.CTC.. G..GT.CC.T .....TCA.. GG--GC.... G.AA..G.GT CG..GGGAG. G.-CA...G.  [400]
#MalCR1-8_{MacCR1A}     ..T....G.. CCGTAAG... CGC..GG.TG G.GA.CTC.. G..GT.CC.T .....TCA.. GG--GC.... G.AA..G.GT CG..GGGAG. G.-CA...G.  [400]
#MarCR1-15_{MacCR1A}    ..T....G.. CCGTAAG... CGC..GG.TG G.GA.CTC.. G..GTACC.A .....TCG.. GG--AC...T A.AA..G.GT CG..GGGAG. G.-CA...G.  [400]
#MarCR1-14_{MacCR1A}    ..T....G.. CCGTAAG... CGC..GG.TG G.GA.CTC.. G..GTACCAA .....TCG.. GG--GC.... G.AA..G.GT CG..GGGAG. G.GCA...G.  [400]
#MarCR1-3_{MacCR1A}     ..T....G.. CCGTAAG... CGC..GG.TG G.GA.CTC.. G..GTACCAA .....TCG.. GG--GC.... G.AA..G.GT CG..GGGAG. G.GCA...G.  [400]
#MalCR1-12_{MacCR1A}    ..T....G.. CCGTAAG... CGC..GG.TG G.GA.CTC.. G..GTACC.G .....TCG.. GG--CC.... G.AA..G.GT CG..GGGAG. G.-CA...G.  [400]
#MarCR1-18_{MacCR1A}    ..T....G.. CCGTAAG... CGC.TGG.TG G.GA.CTC.. G..GTACC.A .....TTG.. GG--GC.... G.AA..G.GT CG..GGGAG. G.-CA...G.  [400]
#MnaCR1-8_{MacCR1A}     ..T....G.. CCGTAAG... CGC..GG.TG G.GA.CTC.. G..GTACC.A .....TCG.. GG--GC.... A.AA..G.GT CG..GGAAG. G.-CA...G.  [400]
#MnaCR1-9_{MacCR1A}     ..T....G.. .CGTAAG... CGC..GG.TG G.GA.CTC.. G..GTACC.A .....TCG.. GG--GC.... G.AA..G.GT CG.TGGAAG. G.-CA...G.  [400]
#MalCR1-4_{MacCR1A}     ..T....G.. CCGTAAG... CGC..GGATG G.GA.CTC.. G..GTACC.A .....TCG.. GG--GC.... G.AA..G.GT CG..GGGAG. G.-CA.C.G.  [400]
#MalCR1-5_{MacCR1A}     ..T....G.. CCGTAAG... CGC..GGATG G.GA.CTC.. G..GTACC.A .....TCG.. GG--GC.... G.AA..G.GT CG..GGGAG. G.-CA.C.G.  [400]
#MalCR1-7_{MacCR1A}     ..T....G.. CCGTAAG... CGC..GGATG G.GA.CTC.. G..GTACC.A .....TCG.. GG--GC.... G.AA..G.GT CG..GGGAG. G.-CA.C.G.  [400]
#MarCR1-19_{MacCR1A}    ..T....G.. CCGTAAG... CGC...G.TG G.GA.CCC.. G..GTACC.A .....TCG.. GG--GC.... G.AA..G.GT CG..GGGAG. G.-CA...G.  [400]
#MnaCR1-3_{MacCR1A}     ..T....G.. CCATAAG... CGC..GG.TG G.GA.CTC.. G..GTACC.A .....TCG.. GG--GC.... G.AA..G.GT CG..GGGAG. G.-CA...G.  [400]
#MnaCR1-14_{MacCR1A}    ..T....G.. CCGTAAG... CGC..GG.TG G..A.CTC.. G..GTACC.A .....TCG.. GG--GC.... G.AA..G.GT CG..GGGAG. G.-CA...G.  [400]
#MnaCR1-10_{MacCR1A}    ..T....G.. CCGTAAG... CGCA.GG.TG G.GA.CTC.. G..GTACC.A .....TCGA. GG--GC.... G.AA..G.GT CG..GGGAG. G.-CA..AG.  [400]
#MteCR1-9_{MacCR1A}     ..T....G.. CCGTAAG... CGC..GG.TG G.GA.CTC.. G..GTACC.A ..C..TCG.. GG--GC.... G.AA..G.GT CG..GGGAG. G.-CA...G.  [400]
#MteCR1-19_{MacCR1A}    ..T....G.. CCGTAAG... CGC..GG.TG G.GA.CTC.. G..GTACC.A ..C..TCG.. GG--GC.... G.AA..G.GT CG..GGGAG. G.-CA...G.  [400]
#MteCR1-5_{MacCR1A}     ..T....G.. CCGTAAG... CGC..GG.TG G.GA.CTC.. G..GTACC.A ..C..TCG.. GG--GC.... G.AA..G.GT CG..GGGAG. G.-CA...G.  [400]
#MteCR1-13_{MacCR1A}    ..T....G.. CCGTAAG... CGC..GG.TG G.GA.CTC.. G..GT.CC.A .....TCG.. GG--GC.... G.AA..G.GT CG..GGGG.. TT-----.G.  [400]
#MalCR1-1_{MacCR1A}     ..T....G.. CCGTAAG... CGC.TGG.TG G.GA.CTC.. G..GTACC.A .....TCG.. GG--GC.... G.AA..G.GT CG..GGGAG. -------.G.  [400]
#MteCR1-4_{MacCR1A}     ..T....G.. CCGTAAG... CGC..GG.TG G.GA.CTC.. G..GTACC.A .....TCG.. GG--GC.... G.AA..G.GT CG..GGGAG. G.-CA...G.  [400]
#MteCR1-11_{MacCR1A}    .......G.. CCGTAAG... CGC..GG.TG G.GA.CTC.. G..GTACC.A ..C.CTGAGC ..A.GC.... G.AA..G.GT CG..GGGAG. G.-CC...G.  [400]
#MalR1_{R1}             ..T.T..C.. CCG.A.GCAG CGC..G..CA .AGA.GCAA. --.CTCA.AG T.AAGG.G.. .TCGGAGG.. CACACGGCA. .CGGCGGAGT T.-TGC..G.  [400]
#MnaR1_{R1}             ..T.T..G.. .CGCAA...G CGT.....TG .GGA.GCAA. --T.T.CG.G TTAA.G..A. AAC.ACAAGC G.AAC.TC.. .GGGTAGGA. ..-TTC.TG.  [400]

#MteCR1-1_{MacCR1C_T1Q} TCAATATATT TGGATTTT-- ----TCCAAG GCGTTCGACC GCGTCAATCA CAATGTACTT TTAATCAAAC TTCAACATCT TGGAATT--- --CATGGTGA  [500]
#MteCR1-2_{MacCR1C_T1Q} .......... ........-- ----...... ..A....... .......... .......... .......... .......... .......--- --........  [500]
#MnaCR1-6_{MacCR1C_T1Q} .....C...A CC..C..C-- ----.G.... ..C..T...A AG..TG.... T..GA.G... ..G.AA..GA .AG..T..AA C..T..A--- --.G....A.  [500]
#MnaCR1-7_{MacCR1C_T1Q} .....C...A CC..C..C-- ----.G.... ..C..T...A AG..TG.... T..GA.G... ..G.AA..GA .AG..T..AA C..T..A--- --.G....A.  [500]
#MteCR1-6_{MacCR1B}     CG--.TAG.. .AAGG..A-- ----G.G..A ..C.....T. .G..TTGG.. T..A.CTT.A C..TCG..G. ...CTTCCTA ...GC..--- --.C..AGAG  [500]
#MteCR1-8_{MacCR1B}     CG--.TAG.. .CT.CA.A-- ----G.G..A ..C.....T. .G..TTGG.. T..A.CTT.A C..TCG..G. ...CTTCCTA ...GC..--- --.C..AGAG  [500]
#MnaCR1-11_{MacCR1B}    CG--.TAG.. ....CA.A-- ----G.G..A .TC.....T. .G..TTGG.. T..A.CCT.A C..TCG..G. ...CTTCCTA ...GC..--- --.C..AGAG  [500]
#MnaCR1-16_{MacCR1B}    CG--.TAG.. ....CA.A-- ----G.G..A ..C.....T. .G..TTGG.. T..A.CCT.A C..TCG..G. ...CTTCCTA ...GC..--- --.C..AGAG  [500]
#MteCR1-17_{MacCR1B}    CG--.TAG.. ....CA.A-- ----G.G..A ..C..T..T. .G..TTGG.. T..A.CCT.A ...TCG..G. ...CTTCCTA ...GC..--- --.C..AGAG  [500]
#MalCR1-9_{MacCR1B}     CG--.TAG.. ....CA.A-- ----G.G..A ..C.....T. .G..TTGG.. T..A.CCT.A C..TCG..G. ...CTTCCTA ...GC..--- --.C..AGAG  [500]
#MarCR1-16_{MacCR1B}    CG--.TAG.. ....CA.A-- ----G.G..A ..C.....T. .G..TTGG.. T..A.CCT.A C..TCG..G. ...CTTCCTA ...G...--- --.C..AGAG  [500]
#MarCR1-20_{MacCR1B}    CG--.TAG.. ....CA.A-- ----G.G..A ..C.....T. .G..TTGG.. T..A.CCT.A C..TCG..G. ...CTTCCTA ...GC..--- --.C..AGAG  [500]
#MarCR1-17_{MacCR1B}    CG--.TAG.. ....CA.A-- ----G.G..A ..C.....T. .G..TTGG.. T..A.CCT.A C..TCG..G. ...CTTCCTA ...GC..--- --.C..AGAG  [500]
#MnaCR1-12_{MacCR1B}    CG--.TAG.. ....CA.A-- ----G.G..A ..C.....T. .G..TTGG.. T..AACCT.A C..TGG..G. ...CTTCCTA ...GC..--- --.C..AGAG  [500]
#MteCR1-7_{MacCR1B}     CG--.TAG.. ....CA.A-- ----G.G..A ..C.....T. .G..TTGG.. T..A.CCT.A C..TCG..G. ...CTTCCTA ...G------ -----.AGT.  [500]
#MteCR1-12_{MacCR1B}    CG--.TAG.. ....CA.A-- ----GTG..A ..C.....T. .G..TTGG.. T..A.CCT.A C..TCG..G. ...CTTCCTA ...GC..--- --.C..AGAG  [500]
#MteCR1-16_{MacCR1B}    CG--.TAG.. ....CA.A-- ----GTG..A ..C.....T. .G..TTGG.. T..A.CCT.A C..TCG..G. ...CTTCCTA ...GC..--- --.C..AGAG  [500]
#MalCR1-3_{MacCR1B}     CG--.TAG.. ....CA.A-- ----G.G..A ..C....... .G..TTGG.. T..A.CCT.A C..TCG..G. ...CTTCCTA ...GC..--- --.C..AGAG  [500]
#MteCR1-14_{MacCR1A}    .G--.TAG.. ....CA..-- ----G.G... ..C..T..T. .G..TTGG.. T..A.CG..G C..TCA..G. ...C.TCA.A ...GC.G--- --.CCTAGA.  [500]
#MarCR1-13_{MacCR1A}    .G--.TAG.. ....CA..-- ----G.G... ..C..T..T. .G..TTGG.. T..A.CG..G C..TCA..G. ...C.TCATA ...GC.A--- --.CC.AGA.  [500]
#MnaCR1-4_{MacCR1A}     .G--.TAG.. ....CA..-- ----G.G... ..C..T..T. .G..TT.G.. T..A.CG..G C..TCA..G. ...C.TCATA C..GC.G--- --.CC.AGA.  [500]
#MnaCR1-5_{MacCR1A}     .G--.TAG.. ....CA..-- ----G.G... ..C..T..T. .G..TTGG.. T..A.CG..G C..TCA..G. ...C.TC.TA C..GC.G--- --.CC.AGA.  [500]
#MnaCR1-13_{MacCR1A}    .G--.TAG.. ....CA..-- ----G.G... ..C..T..T. .G..TTGG.. T..A.CG..G C..TCA..G. ...C.TCATA C..GC.G--- --.CC.AGA.  [500]
#MalCR1-11_{MacCR1A}    .G--.TAG.. ....CA..-- ----G.G... ..C..T..T. .G..TTGG.. T..A.CG..G C..TCA..G. ...C.TCATA C..GC.G--- --.CC.AGA.  [500]
#MalCR1-6_{MacCR1A}     .G--.TAG.. ....CA..-- ----..G... ..C..T..T. .G..TTGG.. T..A.CG..G C..TCA.... ...C.TCATA C..GC.ATAC GGGC..AGA.  [500]
#MalCR1-8_{MacCR1A}     .G--.TAG.. ....CA..-- ----..G... ..C..T..T. .G..TTGG.. T..A.CG..G C..TCA.... ...C.TCATA C..GC.ATAC GGGC..AGA.  [500]
#MarCR1-15_{MacCR1A}    .G--.TAG.. ....CA..-- ----G.G... ..C..T..T. .G..TTGG.. T..A.CG..G C..TCA..G. ...C.TCATA C..GC.A--- --.C.AAGA.  [500]
#MarCR1-14_{MacCR1A}    .G--.TAG.. ....CA..-- ----G.G.-- -----T..T. .G..TTGG.. T..A.CG..G C..TCA..G. ...C.TCATA C..GC.A--- --.CC.AGA.  [500]
#MarCR1-3_{MacCR1A}     .G--.TAG.. ....CA..-- ----G.G.-- -----T..T. .G..TTGG.. T..A.CG..G C..TCA..G. ...C.TCATA C..GC.A--- --.CC.AGA.  [500]
#MalCR1-12_{MacCR1A}    .G--.TAG.. ....CA..-- ----G.G... ..C..T..T. .G..TTGG.. T..A.CG..G C..TCA..G. ...C.TCATA C..GC.G--- --.CC.AGA.  [500]
#MarCR1-18_{MacCR1A}    .G--.TAG.. ...GCA..-- ----G.G... ..C..T..T. .G..TTGG.. T..A.CG..G C..TCA..G. ...C.TCATA C..GC.G--- --.CC.AGA.  [500]
#MnaCR1-8_{MacCR1A}     .G--.TAG.. ....CA..-- ----G.G... ..C..T..T. .G..TTGG.. T..A.CG..G C..TCA..GT ...C.TCATA C..GC.G--- --.CC.AGA.  [500]
#MnaCR1-9_{MacCR1A}     .G--.TAG.. ....CA..-- ----G.G... ..C..T..T. .G..TTGG.. T..A.CG..G C..TCA..G. ...C.TCATA C..GC.G--- --.CC.AGA.  [500]
#MalCR1-4_{MacCR1A}     .G--.TAG.. ....CA..-- ----G.G... ..C..T..T. .G..TTGG.. T..A.CG..G C..TCA..G. ...C.TCATA C..GC.G--- --.CC.AGA.  [500]
#MalCR1-5_{MacCR1A}     .G--.TAG.. ....CA..-- ----G.G... ..C..T..T. .G..TTGG.. T..A.CG..G C..TCA..G. ...C.TCATA C..GC.G--- --.CC.AGA.  [500]
#MalCR1-7_{MacCR1A}     .G--.TAG.. ....CA..-- ----G.G... ..C..T..T. .G..TTGG.. T..A.CG..G C..TCA..G. ...C.TCATA C..GC.G--- --.CC.AGA.  [500]
#MarCR1-19_{MacCR1A}    .G--.TAG.. ....CA..-- ----G.G... ..C..T..T. .G..TTGG.. T..A.CG..G G..TCA..TA ...C.TCATA C..GC.G--- --.CC.AGA.  [500]
#MnaCR1-3_{MacCR1A}     .G--.TAG.. ....CA..-- ----G.G... ..C..T..TT .G..TTGG.. T..A.CG..G C..TCA..G. ...C.TCATA C..GC.G--- --.CC.AGA.  [500]
#MnaCR1-14_{MacCR1A}    AG--.TAG.. ....CA..-- ----A.G... ..C..T..T. .G..TTGG.. T..A.CG..G C..TCA..G. ...C.TCATA C..GC.G--- --.CC.AGA.  [500]
#MnaCR1-10_{MacCR1A}    .G--.TAG.. ....CA..-- ----G.G... ..C..T..T. .G..TTGG.. T..A.CG..G C..TCA..G. ...C.TCATA C..GC.G--- --.CC.AGA.  [500]
#MteCR1-9_{MacCR1A}     .G--.TAG.. ....CA..-- ----G.G... .G-----.T. .G..TTGG.. T..A.CG..G C..TCA..G. ...C.TCATA C..GC.G--- --.CC.AGA.  [500]
#MteCR1-19_{MacCR1A}    .G--.TAG.. ....CA..-- ----G.G... .------.T. .G..TTGG.. T..A.CG..G C..TCAG.G. ...C.TCATA C..GC.G--- --.CC.AGA.  [500]
#MteCR1-5_{MacCR1A}     .G--.TAG.. ....CA..-- ----..G... ..C..T..T. .G..TTGG.. T..A.CG..G C..TCA..G. ...C.TCATA C..GC.G--- --.CC.AGA.  [500]
#MteCR1-13_{MacCR1A}    .G--.TAGA. ....CA..-- ----G.G... ..C..T..T. .G..TTGG.. T..A.CG..G C..TGA..G. ...C.TCATA C..GC.G--- --.CC.AGA.  [500]
#MalCR1-1_{MacCR1A}     .T--.TAG.. ....CC..TA GTTTG.G... ..C..T..T. .G..TTGG.. T..A.CG..G C..TCA..G. ...C.TCATA C..GC.G--- --.CC.AGA.  [500]
#MteCR1-4_{MacCR1A}     .G--.TAG.. ....CA..-- ----G.T... ..C..T.GT. .G..TTGG.. T..A.CG..G C..TCA..G. ...C.TCATA C..GC.G--- --.CC.AGA.  [500]
#MteCR1-11_{MacCR1A}    .G--.TAG.. ..A.CA..-- ----G.A... ..C..T.... .G..TTGG.. T..A.CG..G C..TCA..G. ...C.TCATA C..GC.G--- --.CCAAGA.  [500]
#MalR1_{R1}             GG--.G.CA. .T..CA.C-- ----G....C ..A..TA..A C.T.GCCCTT .G...CCA.C GAGGAGGGC. ...GCT...A C.AGG.GC-- --.T.T.GTC  [500]
#MnaR1_{R1}             .A--..AG.A .T..CA.A-- ----GTA..T ..A..TA..T CTC.GCCCTG G.GAACGA.A AG..AGGCG. ..GTTT.C.A .C.GG..--- --.CACCGT.  [500]

#MteCR1-1_{MacCR1C_T1Q} TCTTCAT--- -CGATGGTTT CATT-CATAT CTTATTAATC GCACCCAAAT ----AGTTGC CCTGTACGGT TTTGACTCAA TACCTTTCGA ACCAATGTCA  [600]
#MteCR1-2_{MacCR1C_T1Q} .......--- -......... ....-..... .......... .......... ----...... .......... .......... .......... ..........  [600]
#MnaCR1-6_{MacCR1C_T1Q} .T.A.T.--- -..C...... GCA.-.C... G...CA...A .G.......A ----...A.. GA.TC.G..G ...TCT..TG ATG.GA..AC CGTC.C...C  [600]
#MnaCR1-7_{MacCR1C_T1Q} .T.A.T.--- -..C...... GCA.-.C... G...CA...A .G.......A ----...A.. GA.TC.G..G ...TCT..TG ATG.GA..AC CGTC.C...C  [600]
#MteCR1-6_{MacCR1B}     A...TG.--- -A.G...A.C GGCA-GT.TC ...GCGGTA. .G.GAGTT.A ----...C.T .G.AG....C .CATG...GG AC..CCGGAC CGT..ATG.T  [600]
#MteCR1-8_{MacCR1B}     A...TG.--- -A.G...A.C GGCA-GT.TC ...GCGGTA. .G.GAGTT.A ----..GC.T .G.AG....C .CATG...GG AC..CCGGAC CGT..ATG.T  [600]
#MnaCR1-11_{MacCR1B}    A...TG.--- -A.G...A.C GGCA-GT.TC ...GCGG.A. .G.GAGTT.A ----...C.T .G.AG....C .CATGA..GG AC..CCGGAC CGT..ATG.T  [600]
#MnaCR1-16_{MacCR1B}    A...TG.--- -A.G...A.C GGCA-GT.TC ...GCGG.A. .G.GAGTT.A ----...C.T .G.AG....C .CATG...GG AC..CCGGAC CGT..AAA.T  [600]
#MteCR1-17_{MacCR1B}    A...TGC--- -A.G...A.C GGCA-GT.TC ...GCGG.A. .G.GAGTT.A ----...C.T .G.AG....C .CATT...GG AC..CCGGAC CGT..ATG.T  [600]
#MalCR1-9_{MacCR1B}     A...TG.--- -A.G...A.C GGCA-GT.TC .C.GCGG.A. .G.GAGTT.A ----.A.C.T .G.AG....C .CATG...GG ACT.CCGGAC CGT..ATG.T  [600]
#MarCR1-16_{MacCR1B}    A...TG.--- -A.G...A.C GGCA-GT.TC ...GCGG.A. .G.GAGTT.A ----...C.T .G.AG....C .CATG...GG ACT.CCGGAC CGT..ATG.T  [600]
#MarCR1-20_{MacCR1B}    A...TG.--- -A.G...A.C GGCA-GT.TC ...GCGG.A. .G.GAGTT.A ----...C.T .G.AG....C .CATG...GG ACT.CCGGAC CGT..ATG.T  [600]
#MarCR1-17_{MacCR1B}    A..GTG.GGA TA.G...A.C GGCA-GT.T. ...GCGG.A. .G.GAGTT.A ----.....T .G.AG....C .CATG...GG ACT.CCGGAC CGT..ATG.T  [600]
#MnaCR1-12_{MacCR1B}    A...TG.--- -A.G...A.C GGCA-GT.TC .C.GCGG.AA TG.GAGTT.A ----...C.T .G.AG....C .CATG...GG AC..CCGGAC CGT..ATG.T  [600]
#MteCR1-7_{MacCR1B}     C..------- -------ACC GTAC-TC.TC ...GCGG.A. .G.GAGTT.A ----...CCA .G.AG....C .CATG...GG AC..CCGGAC CGT..ATG.T  [600]
#MteCR1-12_{MacCR1B}    A...TG.--- -A.G...A.C GGCA-GT.TC ...GCGG.A. .G.GAGTT.A ----...C.T .G.AG....C .CATG...GG ACT.CCGGAC CGT..ATG.T  [600]
#MteCR1-16_{MacCR1B}    A...TG.--- -A.G...A.C GGCA-GT.TC ...GCGG.A. .G.GAGTT.A ----...C.T .G.AG....C .CATG...GG ACT.CCGGAC CGT.GATG.T  [600]
#MalCR1-3_{MacCR1B}     A...TG.--- -A.G...A.C GGCA-GT.TC ...GCGG.A. .G.GAGTT.A ----...C.T AT.AG....C .CATG...GG ACT.CCGGAC CGT..ATG.T  [600]
#MteCR1-14_{MacCR1A}    A..ATG.--- -AAG...G.C AC.A-GT.TC TCAGCAG..A .A.G.AT..A ----G..C.T AG.TG....C GAATG...TG A.A..CAGTC TGTTGATG.T  [600]
#MarCR1-13_{MacCR1A}    AT.ATG.--- -AAG...G.C AC.A-GT.TC T.AGCAG..A .A.G.AT..A ----G..C.T AG.TG....C GAATG...GG A.A..CAGTC TGTTGATG.T  [600]
#MnaCR1-4_{MacCR1A}     AT.ATG.--- -AAG...G.C AC.A-GT.TC T.AGCAG..A .A.G.AT..A ----G..C.T AG.TG....C GAATG...TG A.A..CAGTC TGTTGATG.T  [600]
#MnaCR1-5_{MacCR1A}     AT.ATG.--- -AAG...G.C AC.A-GT.TC T.AGCAG..A .A.G.AT..A ----G..C.T AG.TG....G GAATG...TG A.AG.CAGTC TGTTGATG.T  [600]
#MnaCR1-13_{MacCR1A}    AT.ATG.--- -AAG...G.C AC.A-GT.TC T.AGCAG..A .A.G.AT..A ----G..C.T AG.TG....C GAATG...TG A.A..CAGTC TGTTGATG.T  [600]
#MalCR1-11_{MacCR1A}    AT.ATG.--- -AAG.A.G.C AC.A-AT.TC T.AGCAG..A .A.G.AT..A ----G..C.T AG.TG....C GAATG...GG A.A..CAGTC TGTTGATG.T  [600]
#MalCR1-6_{MacCR1A}     AT.ATG.--- -AAG...G.C AC.A-GT.TC T.AGCAG..A AA.G.AT..A ----G..C.T AG.TG....C GAATG...GG A.A..CAGCC TGTTGATG.T  [600]
#MalCR1-8_{MacCR1A}     AT.ATG.--- -AAG...G.C AC.A-GT.TC T.AGCAG..A AA.G.AT..A ----G..C.T AG.TG....C GAATG...GG A.A..CAGCC TGTTGATG.T  [600]
#MarCR1-15_{MacCR1A}    AT.ATG.--- -AAG...G.C AC.A-GT.TC T.A.CAG..A .A.G.AT..A ----G..C.T AG.TG....C GAATG...GG A.A..CAGTC TGTTGATG.T  [600]
#MarCR1-14_{MacCR1A}    ATCATG.--- -AAG...G.C AC.A-GT.TC T.AGCAG..A .A.G.AT..A ----G....T AG.TG....C GAATG...GG A.A..CAGTC TGTTGATG.T  [600]
#MarCR1-3_{MacCR1A}     ATCATG.--- -AAG...G.C AC.A-GT.TC T.AGCAG..A .A.G.AT..A ----G....T AG.TG....C GAATG...GG A.A..CAGTC TGTTGATG.T  [600]
#MalCR1-12_{MacCR1A}    AT.ATG.--- -AAG...G.. AC.A-GT.TC T.AGCAG..A .A.G.AT..A ----G..C.T AG.TG....C GAATG...GG A.A..CAGTC CG.TGATG.T  [600]
#MarCR1-18_{MacCR1A}    AT.ATG.--- -AAG...G.C AC.A-GT.TC T.AGCAG..A .A.G.AT..A ----G..C.T AG.TG....C GAATG...GG A.A..CAGTC TGTTGATG.T  [600]
#MnaCR1-8_{MacCR1A}     AT.ATG.--- -AAG...G.C AC.A-GT.TC T.AGCAG..A .A.G.AT..A ----G..C.T AG.TG....C GAATG...GG A.A..CAGTC TGTTGATG.T  [600]
#MnaCR1-9_{MacCR1A}     AT.ATG.--- -ACG...G.C AC.A-GT.TC T.AGCAG..A .A.G.AT..A ----G..C.T AG.TG....C GAATG...GG ..A..CAGTC TGTTGATG.T  [600]
#MalCR1-4_{MacCR1A}     AT.ATG.--- -AAG...G.C AC.A-GT.TC T.AGCAG..A .A.G.AT..A ----G..C.T AG.TG....C GAATG...GG A.A..CAGT. TGTTGATG.T  [600]
#MalCR1-5_{MacCR1A}     AT.ATG.--- -AAG...G.C AC.A-GT.TC T.AGCAG..A .A.G.AT..A ----G..C.T AG.TG....C GAATG...GG A.A..CAGT. TGTTGATG.T  [600]
#MalCR1-7_{MacCR1A}     AT.ATG.--- -AAG...G.C AC.A-GT.TC T.AGCAG..A .A.G.AT..A ----G..C.T AG.TG....C GAATG...GG A.A..CAGT. TGTTGATG.T  [600]
#MarCR1-19_{MacCR1A}    AT.ATG.--- -AAG...G.C AC.A-GT.TC T.AGCAG..A .A.G.AT..A ----G..C.T AG.TG....C GAATG...GG A.A..CAGTC TGTTGATG.C  [600]
#MnaCR1-3_{MacCR1A}     AT.ATG.--- -AAG...G.C AC.A-GT.TC T.ATCAG..A .A.G.AT..A ----G..C.T AG.TG....C GAATG...GG A.A..CAGTC CTTTGATG.T  [600]
#MnaCR1-14_{MacCR1A}    AT.ATG.--- -AAG...G.C AC.A-GT.TC T.AGCAG..A .A.G.AT..A ----G..C.T AA.TG....C GAATG...GG A.A..CAGTC TGTTGATG.T  [600]
#MnaCR1-10_{MacCR1A}    AT.ATG.--- -AAG...G.C AC.A-GT.TC T.AGCAG..A .A.G.AT..A ----G..C.T AG.TA....C GAATG...GG A.A..CAGTC TGTTGATG.T  [600]
#MteCR1-9_{MacCR1A}     AT.ATG.--- -AA....G.C AC.A-GT.TC T.AGCAG..A .A.G.AT..A ----G..C.T AG.TG....C GAATG...GG A.A..CAGTC TGTTGATG.T  [600]
#MteCR1-19_{MacCR1A}    AT.ATG.--- -AA....G.C AC.A-GT.TC T.AGCAG..A .A.G.AT..A ----G..C.T AG.TG....C GAATG...GG A.A..CAGTC TGTTGATG.T  [600]
#MteCR1-5_{MacCR1A}     AT.ATG.--- -AAG...A.C AC.A-GT.TC T.AG.AG..A .A.G.AT..A ----G..C.T GG.TG....C GAATG...GG A.A..CAGTC TGTTGATG.T  [600]
#MteCR1-13_{MacCR1A}    AT.ATG.--- -AAG...G.C AC.A-GT.TC T.AGCAG..A .A.G.AT..A ----G..C.T AG.TG....C GAATG...GG A.A..CAGTC TGTTGATG.T  [600]
#MalCR1-1_{MacCR1A}     AT.ATG.--- -AAG...G.C AC.A-GT.TC T.AGCAG..A .A.G.AT..A ----G..C.T AG.TG....C GAATG...GG A.AT.CAGTC TGTTGATG.T  [600]
#MteCR1-4_{MacCR1A}     AT.ATG.--- -AAG...G.C ACCA-GT.TC T.AGCAG..A .A.G.AT..A ----G..C.T AG.TG....C GAATG...TG A.A..CAGTC TGTTGATG.T  [600]
#MteCR1-11_{MacCR1A}    AT.ATG.--- -AAG...G.C AC.A-GT.TC T.AGCAG..A .A.G.AT..A ----G..C.T AG.TG....C GAATG...GG A.A..CAGTC TGTTGATG.C  [600]
#MalR1_{R1}             CT.C.GC--- AAA..C-A.C GGAG-GG..C ....GG.GA. .G..TATC.. CTGT.T.... A.GTA.TT.G .G.TG.-..T CCGA...G.G ..TTGGTG.-  [600]
#MnaR1_{R1}             ...C..---- -AAGA.TA.. GCA.T..... ...TC.G..A .ATGTATT.. ----.TAC.T AGATA.AAA. GGA.TTGTGC A.GT.AAAA. TGTTGA..GT  [600]

#MteCR1-1_{MacCR1C_T1Q} GGCGTG-- [608]
#MteCR1-2_{MacCR1C_T1Q} -------- [608]
#MnaCR1-6_{MacCR1C_T1Q} ..A...-- [608]
#MnaCR1-7_{MacCR1C_T1Q} ..A...-- [608]
#MteCR1-6_{MacCR1B}     -------- [608]
#MteCR1-8_{MacCR1B}     -------- [608]
#MnaCR1-11_{MacCR1B}    ..T..T-- [608]
#MnaCR1-16_{MacCR1B}    ..T..T-- [608]
#MteCR1-17_{MacCR1B}    ..T..T-- [608]
#MalCR1-9_{MacCR1B}     ..T..T-- [608]
#MarCR1-16_{MacCR1B}    ..T..T-- [608]
#MarCR1-20_{MacCR1B}    ..T..CC- [608]
#MarCR1-17_{MacCR1B}    ..T..T-- [608]
#MnaCR1-12_{MacCR1B}    ..T..T-- [608]
#MteCR1-7_{MacCR1B}     ..G..C-- [608]
#MteCR1-12_{MacCR1B}    ..T..T-- [608]
#MteCR1-16_{MacCR1B}    ..T..T-- [608]
#MalCR1-3_{MacCR1B}     ..T..T-- [608]
#MteCR1-14_{MacCR1A}    ..T..C-- [608]
#MarCR1-13_{MacCR1A}    ..T..CCC [608]
#MnaCR1-4_{MacCR1A}     ..A..C-- [608]
#MnaCR1-5_{MacCR1A}     ..A..C-- [608]
#MnaCR1-13_{MacCR1A}    ..T..C-- [608]
#MalCR1-11_{MacCR1A}    ..T..C-- [608]
#MalCR1-6_{MacCR1A}     ..T..C-- [608]
#MalCR1-8_{MacCR1A}     ..T..C-- [608]
#MarCR1-15_{MacCR1A}    ..T..C-- [608]
#MarCR1-14_{MacCR1A}    ..T..C-- [608]
#MarCR1-3_{MacCR1A}     ..T..C-- [608]
#MalCR1-12_{MacCR1A}    ..T..C-- [608]
#MarCR1-18_{MacCR1A}    ..T..C-- [608]
#MnaCR1-8_{MacCR1A}     ..T..C-- [608]
#MnaCR1-9_{MacCR1A}     ..T..C-- [608]
#MalCR1-4_{MacCR1A}     ..T..C-- [608]
#MalCR1-5_{MacCR1A}     ..T..C-- [608]
#MalCR1-7_{MacCR1A}     ..T..C-- [608]
#MarCR1-19_{MacCR1A}    ..T..C-- [608]
#MnaCR1-3_{MacCR1A}     ......-- [608]
#MnaCR1-14_{MacCR1A}    ..T..C-- [608]
#MnaCR1-10_{MacCR1A}    ..T..C-- [608]
#MteCR1-9_{MacCR1A}     -------- [608]
#MteCR1-19_{MacCR1A}    ..T..C-- [608]
#MteCR1-5_{MacCR1A}     ..G..T-- [608]
#MteCR1-13_{MacCR1A}    ..T..CC- [608]
#MalCR1-1_{MacCR1A}     ..T..A-- [608]
#MteCR1-4_{MacCR1A}     .....C-- [608]
#MteCR1-11_{MacCR1A}    ..T..C-- [608]
#MalR1_{R1}             ..T..T-- [608]
#MnaR1_{R1}             .....T-- [608]
