# Supplementary material for: CR1 clade of non-LTR retrotransposons from Maculinea butterflies (Lepidoptera: Lycaenidae): evidence for recent horizontal transmission
Source: BMC Evol Biol. 2007 Jun 25;7:93. doi: 10.1186/1471-2148-7-93 (PMC1925062; doi:10.1186/1471-2148-7-93)
Supplement: Additional file 2 — Additional data file 2 is a plain text document entitled "BmCR1B whole sequence with features" and contains the nucleotide sequence of reconstructed BmCR1B element from B. mori with annotations. [file 1471-2148-7-93-S2.txt]

LOCUS       BmCR1B   3545 bp    DNA                                8-SEP-2006

DEFINITION  Bombyx mori BmCR1B non-LTR retrotransposon belonged to CR1 clade,
            reconstructed based on genomic fragments, complete sequence    
ACCESSION   .
VERSION     .                   
KEYWORDS    reverse transcriptase; repetitive element; non-LTR retrotransposon; 
            CR1 clade; Bombyx mori; reconstruction

SOURCE      Bombyx mori (domestic silkworm)
  ORGANISM  Bombyx mori
            Eukaryota; Metazoa; Arthropoda; Hexapoda; Insecta; Pterygota;
            Neoptera; Endopterygota; Lepidoptera; Glossata; Ditrysia;
            Bombycoidea; Bombycidae; Bombyx.

COMMENT     This file is created by Vector NTI http://www.informaxinc.com
FEATURES             Location/Qualifiers
     source          1..3545
                     /organism="Bombyx mori"
                     /mol_type="genomic DNA"    
     5'UTR           1..312     
     CDS             313..3471
                     /codon_start=1
                     /product="reverse transcriptase, endonuclease"
                     /translation="MTFLLPFPSPPLMLFLIFVMATSDTNKIPQEGTSLLETGESLSE
                     REREMLSSRSGSGCPSYSGGAHQASFMTFLLPFPSPPLMLFLIFVMATSDTNKIPQEG
                     TSLLETGESLSEREREMLSSRSGSGCPSYSGGAHQASFITAAGCKLSPITRKSPSTLA
                     VDFSNIRGLHSNLNAVHHHLETERPDLLFLTETQISSPTDTSYLKYPAYSLEHIFVPR
                     AGVCVYVREGICYRRLSSLEGRDLSTLWVRVDCEDHIRVYACLYRSHSGNSEIDRLFE
                     HLQVSTDRILEQVPTAEIVVLGDFNAHHYDWLGSTRTDHAGRSAHDFAIANGLTQMVP
                     SPTRVPDVEDHSPSLLDLLLTSRPEPIRVWVDAPLGSSDHCLVRSVVPLTVSSQPLPS
                     GRRRVWHYRSADWNGMRSSFASYPWGQICFKSEDPSTCADSVAGVVLQGMELFVPSSA
                     VPVGGRSRPWFGGSCRDAHRRKRECYQAWARAKAAKDVNSDSLKKKYNSASRFFKKQI
                     ALAKSNYVGRIGERLARLPSGSRAFWSLAKAVQGNFCRSTLPPLRGEDGSLAYSAREK
                     PDLLGSIFAGNSTLDDRGNTPPTIPRCETTMADVRFTQCAVRKALFSLDVNKSSGPDG
                     ISPIVLKVCAPELAPVLTRLFRHSYVLGVVPHSWKTALVHPIPKKGDRSDPSNYRPIA
                     ITSLLSKIMESIINRQLMGYLEEHQLISDRQYGFRKGRSAGDLLALLTHRWAQAVESR
                     GEALGVSLDIAKAFDRVWHKALLSKLPSYGLPERLCRWIGSFLAERRVKVVVDGSCSD
                     PRTVNAGVPQGCVLSPTLFILHINDLLHTSGIHCYADDSTVDALYFGRSNISRDHVDE
                     CRNKLVSEIESSLVKISDWGGRNLVQFNPSKTQVCAFTAKKAPFVASPLFGNTHLCAK
                     SNMGILGVDISSVVQFGGHLESKAKMASKKLGVLNRAKQYFKPAHRLKLYKAQVRPHM
                     EYCCHLWAGAPGYQLSPFDRIQRRASRIVDDPVLADRLDPLALRRDLSSLCILYRIYN
                     GECSEELFNLIEAADFRNRSSRRNYHPHHLDGWRSTTMRFKNSFLPRTVNLWNSLPSA
                     VFPNNCDIGLFKKRAYSYLKGRQRTGVNAGDRGRR"
     3'UTR           3472..3545
     polyA_site      3526..3545

BASE COUNT      787 a       945 c       901 g       912 t 
ORIGIN
        1 tagtagtagt agatccaagt ctgcagttcg ctgtagcacg taggtgggca ggatcgaccg 
       61 gtgaaacact accctctcac agaaaatcag cgtgaagtgg gggcctccta gaggccaccg 
      121 cgtttcgact ggtgagtgag agtcccggcg cccttatccc tctacctcgg ggcccaaata 
      181 gcaactggca ctttcattat actacacgta tcgcaacaga ttttctaggg actgttgcgt 
      241 tgcgtgtggg aatgagtatc agttggcccc ttcctgtctt tttattccct gtcccacaat 
      301 tcctcaccct ctatgacctt tctccttccc tttccttccc caccccttat gctatttctg 
      361 atttttgtga tggcgacgag tgatacaaat aaaatacccc aggagggtac cagtctctta 
      421 gagactggag aatccctctc tgagcgagag cgagagatgc tatcctctcg ctctggctca 
      481 ggctgcccat cgtattctgg gggggcacat caagcgtcgt ttatcacagc tgctgggtgc 
      541 aaactgagcc caataacgag gaagtccccc tccactttag cagtggattt ttctaacatc 
      601 aggggacttc actcaaactt aaatgccgtc caccaccatc tcgagacgga aaggccagat 
      661 ttgcttttcc tgacggagac gcagatttcc tccccaactg acacttcata tctaaagtac 
      721 ccggcctata gcctggagca catttttgtg ccacgcgccg gcgtgtgtgt gtacgtcagg 
      781 gagggaattt gttaccgtag gctcagcagt cttgaaggca gagacctgtc gaccctttgg 
      841 gtgcgcgtcg attgtgagga tcacattcgc gtctacgcgt gcctttacag gtctcatagc 
      901 ggaaattcgg aaattgaccg gctcttcgag cacctgcagg tgtccactga cagaatactt 
      961 gagcaggttc ctaccgcaga aattgtggtt ttgggcgact ttaatgccca ccactatgac 
     1021 tggcttgggt caacacgtac tgaccatgcg ggaaggtctg ctcacgattt tgccattgcc 
     1081 aatggtctga cgcagatggt accttctccc acacgtgtgc cggatgtgga agaccattcg 
     1141 ccttccttat tggaccttct gctgacctct cgccccgaac ccattcgggt atgggtcgat 
     1201 gctcctctcg ggtcatcgga ccattgccta gttcggagcg tggtgcctct caccgtctcg 
     1261 tcacaaccac ttccatctgg tagacgacgt gtttggcact acaggtcagc agactggaac 
     1321 gggatgcgct cttcctttgc atcctaccca tgggggcaga tttgcttcaa gtcagaggat 
     1381 cctagcacct gcgctgactc ggttgccggc gtcgtgctgc agggcatgga attatttgtt 
     1441 cctagctcag cggtgcctgt cggtggcagg tctcggccct ggtttggtgg gtcctgccgt 
     1501 gacgcacatc gtcgcaagcg ggaatgctac caggcttggg ctagggcaaa ggccgctaag 
     1561 gatgtaaact ctgactcact caagaagaag tacaactctg cttccaggtt ctttaagaag 
     1621 caaattgcac tggcaaaatc aaattacgtt gggagaattg gcgagagact ggcgcgcctg 
     1681 ccatctggct ctcgtgcgtt ctggtctctc gccaaggctg tccagggtaa tttctgtcgg 
     1741 tcgacgcttc cacctttgcg cggggaggat ggttcattgg catattccgc aagggagaaa 
     1801 cccgatcttc ttggctctat ctttgcggga aactcgactc tggacgacag ggggaacact 
     1861 cctcctacca tcccgaggtg tgaaaccaca atggcggacg tccgcttcac acagtgtgct 
     1921 gtgcggaaag cactattctc attggatgtc aacaagtcga gtgggcccga tggaatatct 
     1981 cctattgtgc tgaaggtgtg tgccccagag ctggcaccgg ttttaacgcg cttattcaga 
     2041 cactcttatg tcctcggcgt tgtcccacat tcatggaaga cggctctagt acacccgatc 
     2101 cctaaaaaag gcgaccgctc agatccgtcc aactacaggc ctatcgctat cacctcctta 
     2161 ctctccaaaa ttatggaatc cataatcaac cgccagctca tgggctacct ggaagagcac 
     2221 cagctgatca gcgaccgcca atatggcttc cgcaaaggcc gatcagctgg tgaccttttg 
     2281 gctttactaa ctcaccgttg ggcgcaggcg gttgagagta ggggtgaggc actaggcgtt 
     2341 agtttggaca ttgcgaaagc cttcgatcgg gtttggcata aagccttact atcgaagctt 
     2401 ccttcctatg ggcttcctga gagactttgt aggtggatcg gcagtttcct tgcggaacgg 
     2461 agagttaaag tcgtcgtaga cggctcatgc tcggaccccc ggaccgtaaa tgctggtgtt 
     2521 ccccaaggct gcgtgttatc cccaacattg ttcattctgc atatcaatga tttgttgcat 
     2581 accagtggca ttcattgcta tgcggatgac agtaccgtgg atgcactgta tttcggccgc 
     2641 agcaatatct ctcgggatca cgtcgatgag tgtcggaaca aacttgtgtc tgaaatcgaa 
     2701 tcatcccttg tgaagatttc cgattggggg ggacgaaatc tagtccagtt taacccttct 
     2761 aagactcaag tttgcgcgtt caccgctaaa aaagccccct ttgtcgcatc gccactcttc 
     2821 ggaaacactc acctttgtgc caagtcgaac atgggcattc tgggcgtaga catttcgagt 
     2881 gttgtccagt ttggcggtca tttggagagc aaggctaaaa tggcctccaa aaaactcgga 
     2941 gtactcaaca gggccaaaca gtacttcaag ccggctcacc gccttaagct gtataaggcg 
     3001 caggtgcggc ctcacatgga gtattgctgc cacctttggg ccggggctcc gggttatcag 
     3061 ctatctccct ttgaccgaat ccaacgtagg gcatctcgga ttgtcgacga tcctgtactt 
     3121 gccgatcggc tagatccttt ggcactgcgt agggatctat cttccctatg catactttac 
     3181 agaatttaca atggggagtg ttccgaggag ttgttcaatt taatagaagc cgctgatttt 
     3241 cgcaaccgat cgtctcgccg gaactatcat ccgcaccatc tggatggttg gcgttccact 
     3301 acaatgcgtt ttaaaaacag ttttctgcca cgcacagtaa atctctggaa ttcgttgcca 
     3361 tcagcggtct tccccaacaa ctgcgacatt gggttattca agaaaagagc atattcttat 
     3421 ctgaagggta ggcaacgcac tggcgtaaac gctggtgacc gtgggcggcg gtgaatcact 
     3481 taccatcagg tgacccgtct tgctcgtttg cctcttagtt gttataaaaa aaaaaaaaaa 
     3541 aaaaa 
//
